# Supplementary material for: Preparation and Identification of the Novel Umami Peptides from Sea Cucumber Viscera Hydrolysate
Source: Foods. 2026 Feb 12;15(4):673. doi: 10.3390/foods15040673 (PMC12939894; doi:10.3390/foods15040673)
Supplement: Supplementary file 1 [file foods-15-00673-s001.zip]

Archive with 1 entries (1 files):
- foods-4120055-supplementary.pdf
